# Supplementary material for: Blacklists and Whitelists To Tackle Predatory Publishing: a Cross-Sectional Comparison and Thematic Analysis
Source: mBio. 2019 Jun 4;10(3):e00411-19. doi: 10.1128/mBio.00411-19 (PMC6550518; doi:10.1128/mBio.00411-19)
Supplement: TABLE S1 [file mBio.00411-19-st001.xlsx]

## Sheet: Sheet1
List	Type	Criterion	Topic	Concept	Verifiability
Beall	black	Copy-proofs (locks) their PDFs, thus making it harder to check for plagiarism.	Publishing, Archiving & Access	Professional Standards	2
Beall	black	For the name of the publisher, the publisher uses names such as "Network," "Center," "Association," "Institute," and the like when it is only a solitary, proprietary operation and does not meet the definition of the term used or implied non-profit mission.	Business Practices	Ethics	2
Beall	black	None of the members of a particular journal's editorial board have ever published an article in the journal.	Publishing, Archiving & Access	Professional Standards	2
DOAJ	white	We strongly recommend that your content is preserved in a dedicated, digital archiving and preservation service, sometimes referred to as Long Term Preservation and Archiving (LTPA). We prefer that journals belong to one of these (preservation) services, although it is not a requirement for entry into DOAJ.	Publishing, Archiving & Access	Peer review & services	1
Beall	black	and the publisher hides or does not reveal its location.	Business Practices	Transparency	1
Beall	black	There is little or no geographic diversity among the authors of articles in one or more of the publisher's journals, an indication the journal has become an easy outlet for authors from one country or region to get scholarly publications.	Publishing, Archiving & Access	Professional Standards	1
Beall	black	The publisher lists insufficient contact information, including contact information that does not clearly state the headquarters location or misrepresents the headquarters location (e.g., through the use of addresses that are actually mail drops).	Business Practices	Transparency	1
Beall	black	The publisher has excessive, cluttered advertising on its site to the extent that it interferes with site navigation and content access.	Website	Professional Standards	1
Beall	black	The publisher has poorly maintained websites, including dead links, prominent misspellings and grammatical errors on the website.	Website	Professional Standards	1
Beall	black	Provides insufficient information or hides information about author fees, offering to publish an author's paper and later sending an unanticipated "surprise" invoice.	Business Practices	Transparency	2
Beall	black	Operate in a Western country chiefly for the purpose of functioning as a vanity press for scholars in a developing country (e.g., utilizing a mail-drop address or PO box address in the United States, while actually operating from a developing country).	Business Practices	Ethics	3
Beall	black	The publisher publishes journals that are excessively broad (e.g., Journal of Education) in order to attract more articles and gain more revenue from author fees.	Publishing, Archiving & Access	Professional Standards	3
Beall	black	The publisher publishes journals that combine two or more fields not normally treated together (e.g., International Journal of Business, Humanities and Technology).	Publishing, Archiving & Access	Professional Standards	3
DOAJ	white	Types of resource: scientific and scholarly periodicals that publish research or review papers in full text.	Publishing, Archiving & Access	Professional Standards	1
Beall	black	The name of a journal does not adequately reflect its origin (e.g., a journal with the word "Canadian" or "Swiss" in its name when neither the publisher, editor, nor any purported institutional affiliate relates whatsoever to Canada or Switzerland).	Business Practices	Ethics	2
Cabell black	black	No way to contact the journal/only has web-form.	Business Practices	Transparency	1
Cabell black	black	The journal's website does not allow web crawlers.	Publishing, Archiving & Access	Peer review & services	2
Cabell black	black	The journal publishes papers that are not academic at all, e.g. essays by laypeople or obvious pseudo-science.	Peer-Review	Peer review & services	3
Cabell white	white	Utility/Importance: Articles published in the journal must be relevant to current priorities in its field and be of interest to the academic community.	Publishing, Archiving & Access	Peer review & services	3
Cabell black	black	The journal copyproofs and locks PDFs.	Publishing, Archiving & Access	Professional Standards	2
Beall	black	Publish papers that are not academic at all, e.g. essays by laypeople, polemical editorials, or obvious pseudo-science.	Peer-Review	Peer review & services	3
Cabell black	black	The website does not identify a physical address for the publisher or gives a fake address.	Business Practices	Transparency	1
Beall	black	The publisher copies "authors guidelines" verbatim (or with minor editing) from other publishers.	Policy	Professional Standards	2
Cabell black	black	The journal or publisher uses a virtual office or other proxy business as its physical address.	Business Practices	Transparency	1
Cabell black	black	The website does not identify a physical editorial address for the journal.	Business Practices	Transparency	1
Cabell black	black	The publisher hides or obscures relationships with for-profit partner companies.	Business Practices	Transparency	3
Beall	black	The name of a journal is incongruent with the journal's mission.	Business Practices	Ethics	1
Beall	black	The publisher copies or egregiously mimics journal titles from other publishers.	Business Practices	Ethics	2
Beall	black	Use boastful language claiming to be a "leading publisher" even though the publisher may only be a startup or a novice organization.	Business Practices	Ethics	2
Cabell black	black	The journal does not indicate that there are any fees associated with publication, review, submission, etc. but the author is charged a fee after submitting a manuscript.	Business Practices	Transparency	2
Cabell black	black	The publisher or journal's website seems too focused on the payment of fees.	Website	Professional Standards	3
Cabell black	black	No articles are published or the archives are missing issues and/or articles.	Publishing, Archiving & Access	Professional Standards	2
Cabell black	black	The journal or publisher offers membership to receive discounts on APCs but does not give information on how to become a member and/or on the membership fees.	Business Practices	Transparency	1
Beall	black	The publisher includes links to legitimate conferences and associations on its main website, as if to borrow from other organizations’ legitimacy, and emblazon the new publisher with the others' legacy value.	Business Practices	Ethics	2
Beall	black	The publisher includes text on its website that describes the open access movement and then foists the publisher as if the publisher is active in fulfilling the movement’s values and goals.	Business Practices	Ethics	3
Beall	black	Does not allow search engines to crawl the published content, preventing the content from being indexed in academic indexes.	Indexing & Metrics	Professional Standards	2
Beall	black	The publisher or its journals are not listed in standard periodical directories or are not widely cataloged in library databases.	Indexing & Metrics	Professional Standards	2
Cabell black	black	The publisher or its journals are not listed in standard periodical directories or are not widely catalogued in library databases.	Indexing & Metrics	Professional Standards	2
Beall	black	The publisher charges authors for publishing but requires transfer of copyright and retains copyright on journal content. Or the publisher requires the copyright transfer upon submission of manuscript	Business Practices	Ethics	2
Cabell black	black	Little geographical diversity of authors and the journal claims to be International.	Business Practices	Ethics	1
Cabell black	black	The name of the journal references a country or demographic that does not relate to the content or origin of the journal.	Business Practices	Ethics	1
Cabell black	black	The title of the journal is copied or so similar to that of a legitimate journal that it could cause confusion between the two.	Business Practices	Ethics	2
Cabell black	black	Hijacked journal (defined as a fraudulent website created to look like a legitimate academic journal for the purpose of offering academics the opportunity to rapidly publish their research for a fee).	Business Practices	Ethics	3
Cabell black	black	Information received from the journal does not match the journal's website.	Business Practices	Ethics	2
Cabell black	black	The journal uses language that suggests that it is industry leading, but is in fact a new journal.	Business Practices	Ethics	2
Cabell black	black	No editor or editorial board listed on the journal's website at all.	Editorial Board & Services	Peer review & services	1
Beall	black	No single individual is identified as any specific journal's editor.	Editorial Board & Services	Peer review & services	1
Beall	black	Evidence exists showing that the editor and/or review board members do not possess academic expertise to reasonably qualify them to be publication gatekeepers in the journal's field.	Editorial Board & Services	Peer review & services	3
Cabell black	black	Gender bias in the editorial board.	Editorial Board & Services	Professional Standards	1
Cabell black	black	Evident data showing that the editor/review board members do not possess academic expertise to reasonably qualify them to be publication gatekeepers in the journal's field.	Editorial Board & Services	Peer review & services	3
Beall	black	There is little or no geographical diversity among the editorial board members, especially for journals that claim to be international in scope or coverage.	Editorial Board & Services	Professional Standards	1
Beall	black	The editorial board engages in gender bias (i.e., exclusion of any female members).	Editorial Board & Services	Professional Standards	1
Beall	black	The journal does not identify a formal editorial / review board.	Editorial Board & Services	Peer review & services	1
Beall	black	The journals have an insufficient number of board members , (e.g., 2 or 3 members), have concocted editorial boards (made up names),	Editorial Board & Services	Peer review & services	3
Beall	black	Two or more journals have duplicate editorial boards (i.e., same editorial board for more than one journal).	Editorial Board & Services	Peer review & services	2
Beall	black	The publisher's owner is identified as the editor of each and every journal published by the organization	Editorial Board & Services	Peer review & services	2
Cabell black	black	The journal states there is an APC or other fee but does not give information on the amount.	Business Practices	Transparency	1
Cabell white	white	Specific considerations include: Fidelity to ethical guidelines	Editorial Board & Services	Ethics	3
Cabell white	white	Editorial boards or other governing bodies must be comprised of members who are recognized experts in the subject areas included within the journal's scope.	Editorial Board & Services	Peer review & services	3
Cabell white	white	Specific considerations include: Adherence to editorial conventions	Editorial Board & Services	Peer review & services	3
Cabell white	white	Whether or not the journal utilizes a plagiarism screening tool will be considered.	Editorial Board & Services	Peer review & services	2
DOAJ	white	A journal must have an editor and an editorial board . (Only for Arts and Humanities journals will we accept a form of editorial review using only two editors and no editorial board.)	Editorial Board & Services	Peer review & services	1
DOAJ	white	If the journal is run by a student body, the journal must have an advisory board of which at least two members have a PhD or equivalent.	Editorial Board & Services	Peer review & services	2
DOAJ	white	It is recommended that publishers make use of one of the several plagiarism detection services that are available.	Editorial Board & Services	Peer review & services	3
DOAJ	white	Journals shall have editorial boards or other governing bodies whose members are recognized experts in the subject areas included within the journal's scope.	Editorial Board & Services	Peer review & services	3
Cabell white	white	All of a journal's content, apart from any editorial material that is clearly marked as such, must be subjected to peer review in order to be considered for inclusion in The Journal Whitelist.	Peer-Review	Peer review & services	3
Cabell black	black	No copyediting.	Editorial Board & Services	Peer review & services	3
Beall	black	Provide minimal or no copyediting or proofreading of submissions.	Editorial Board & Services	Peer review & services	3
Cabell black	black	Insufficient resources are spent on preventing and eliminating author misconduct (that may result in repeated cases of plagiarism, self-plagiarism, image manipulation, etc.).	Editorial Board & Services	Peer review & services	3
Beall	black	The publisher dedicates insufficient resources to preventing and eliminating author misconduct, to the extent that the journal or journals suffer from repeated cases of plagiarism, self-plagiarism, image manipulation, and the like.	Editorial Board & Services	Peer review & services	3
Cabell white	white	Anonymous peer review employing at least two reviewers per article is preferred	Peer-Review	Peer review & services	3
DOAJ	white	Journal websites should not guarantee manuscript acceptance or very short peer review times.	Peer-Review	Peer review & services	1
Cabell white	white	Objectivity: Articles published in the journal must be verified by a review process.	Peer-Review	Peer review & services	3
DOAJ	white	It is very important to show that open access journals have the same, rigorous quality control systems in place as traditional printed or subscription-based journals. All articles must go through a quality control system (editorial or peer review) before publication and the exact type of review must be stated clearly on the web site.	Peer-Review	Peer review & services	3
Cabell black	black	Dead links.	Website	Professional Standards	1
Cabell black	black	Poor grammar and/or spelling.	Website	Professional Standards	1
Cabell white	white	All journals shall have a clear and functioning web site. Additionally, a journal's web site shall be free of: grammatical errors, prominent misspellings and/or non-functioning links.	Website	Professional Standards	1
DOAJ	white	A journal's homepage should be clear, concise and easy to navigate. It must contain visible links to the journal information pages. It must 'demonstrate that care has been taken to ensure high ethical and professional standards.' (From the Principles of Transparency and Best Practice in Scholarly Publishing.) It must contain clear navigation with links to a Current Issue, the Archive or Past Issu…	Website	Professional Standards	1
DOAJ	white	DOAJ also requests that a journal has its own dedicated website. No other service or product should be present under that URL. All the journal content that the publisher is including in the application must be in one place and not spread over various locations. This includes archive material.	Website	Professional Standards	1
DOAJ	white	If the journal web site carries advertising, ensure that the ads are not in any way offensive, irrelevant and that they don't include information that could decrease the credibility of the journal. Blinking and/or moving objects will distract a reader and will make your web site difficult to use and inaccessible to users who access the Internet using non-traditional methods . These types of ads a…	Website	Professional Standards	1
Cabell black	black	The name of the publisher suggests that it is a society, academy, etc. when it is only a publisher and offers no real benefits to members.	Business Practices	Ethics	2
Beall	black	The publisher does not use standard identifiers such as ISSNs or DOIs or uses them improperly.	Indexing & Metrics	Professional Standards	1
DOAJ	white	Also, DOAJ encourages the use of unique article identifiers, such as the DOI.	Indexing & Metrics	Professional Standards	1
Cabell white	white	A complete list of abstracting and indexing services that cover the journal will be examined and verified.	Indexing & Metrics	Peer review & services	2
DOAJ	white	A journal must have at least one ISSN (International Standard Serial Number) registered at issn.org.	Indexing & Metrics	Peer review & services	2
Cabell white	white	ISSN's are required and will be verified.	Indexing & Metrics	Peer review & services	2
Beall	black	The publisher fails to state licensing policy information on articles or shows lack of understanding of well-known OA journal article licensing standards, or provides contradictory licensing information.	Policy	Transparency	1
Cabell black	black	The name of the publisher suggests that it is a society, academy, etc. when it is only a solitary proprietary operation and does not meet the definition of the term used or implied non-profit mission.	Business Practices	Ethics	2
Cabell black	black	Falsely claims universities or other organizations as partners or sponsors.	Business Practices	Ethics	2
Cabell black	black	The journal is associated with a conference that has been identified as predatory.	Business Practices	Ethics	2
Cabell black	black	The journal or publisher claims to be a non-profit when it is actually a for-profit company.	Business Practices	Ethics	3
Cabell black	black	Falsely claims indexing in well-known databases (especially SCOPUS, DOAJ, JCR, and Cabell's).	Indexing & Metrics	Ethics	2
Beall	black	Have a "contact us" page that only includes a web form or an email address	Business Practices	Professional Standards	1
Beall	black	The publishers' officers use email addresses that end in .gmail.com, yahoo.com, or some other free email supplier.	Business Practices	Professional Standards	1
Cabell black	black	The journal's website does not have a clearly stated peer review policy.	Policy	Transparency	1
Beall	black	Has no policies or practices for digital preservation, meaning that if the journal ceases operations, all of the content disappears from the internet.	Policy	Transparency	1
Beall	black	The publisher falsely claims to have its content indexed in legitimate abstracting and indexing services or claims that its content is indexed in resources that are not abstracting and indexing services.	Indexing & Metrics	Ethics	2
Beall	black	Begins operations with a large fleet of journals, often using a common template to quickly create each journal's home page	Business Practices	Professional Standards	2
Beall	black	The publisher engages in excessive use of spam email to solicit manuscripts or editorial board memberships.	Business Practices	Professional Standards	2
Cabell black	black	The journal gives a fake ISSN.	Indexing & Metrics	Ethics	2
Cabell black	black	The journal uses misleading metrics (i.e., metrics with the words “impact factor” that are not the Thomson Reuters Impact Factor).	Indexing & Metrics	Ethics	2
Beall	black	The publisher has no membership in industry associations and/or intentionally fails to follow industry standards.	Business Practices	Professional Standards	2
Beall	black	In its spam email or on its website, the publisher falsely claims one or more of its journals have actual (Thomson-Reuters) impact factors, or advertises impact factors assigned by fake "impact factor" services, or it uses some made up measure (e.g. view factor), feigning/claiming an exaggerated international standing.	Indexing & Metrics	Ethics	2
Beall	black	The publisher creates a publishing operation that demonstrates rapacious entrepreneurial behavior that rises to level of sheer greed. The individual might have business administration experience, and the site may even have business journals, but the owner seems oblivious to business ethics.	Business Practices	Professional Standards	3
Beall	black	The publisher appears to focus exclusively on article processing fee procurement, while not providing services for readers, or on billing for fees, while abdicating any effort at vetting submissions	Business Practices	Peer review & services	3
Cabell white	white	The journal name shall be unique and not be one that is easily confused with another journal or that might mislead potential authors and readers about the journal's origin or association with other journals.	Business Practices	Ethics	2
Cabell black	black	No policies for digital preservation.	Policy	Transparency	1
Cabell white	white	Any direct marketing activities used by the journal shall be unobtrusive and appropriate.	Business Practices	Professional Standards	2
Cabell white	white	COPE, WAME, ICMJE, OASPA membership and/or other organizations regarding ethics in research and publication will be considered.	Business Practices	Professional Standards	1
DOAJ	white	Please pay attention to the fact that having a clear structure when organizing your published material makes it easier for users to navigate between articles, for your content to be indexed in search engines and to be found online.	Website	Professional Standards	1
Cabell black	black	The journal has a poorly written copyright policy and/or transfer form that does not actually transfer copyright.	Policy	Professional Standards	2
Beall	black	The publisher lacks a published article retraction policy or retracts articles without a formal statement (stealth retractions); also the publisher does not publish corrections or clarifications and does not have a policy for these issues.	Policy	Transparency	2
Beall	black	Demonstrates a lack of transparency in publishing operations	Publishing, Archiving & Access	Transparency	3
Cabell black	black	No way to access articles (no information on open access or how to subscribe).	Publishing, Archiving & Access	Transparency	1
Beall	black	No academic information is provided regarding the editor, editorial staff, and/or review board members (e.g., institutional affiliation).	Editorial Board & Services	Transparency	1
Cabell white	white	Full contact information for the journal is clearly visible on the web site including a business address.	Business Practices	Transparency	1
Beall	black	Re-publish papers already published in other venues/outlets without providing appropriate credits.	Publishing, Archiving & Access	Ethics	2
Cabell black	black	States the journal is completely open access but not all articles are openly available.	Publishing, Archiving & Access	Ethics	1
Cabell black	black	The same article appears in more than one journal.	Publishing, Archiving & Access	Ethics	2
Cabell black	black	Similarly titled articles published by same author in more than one journal.	Publishing, Archiving & Access	Ethics	2
Cabell black	black	The journal purposefully publishes controversial articles in the interest of boosting citation count.	Publishing, Archiving & Access	Ethics	3
Cabell white	white	Information about the ownership and/or management of a journal shall be clearly indicated on the journal's web site. Publishers shall not use organizational names that would mislead potential authors and editors about the nature of the journal's owner.	Business Practices	Transparency	1
Cabell white	white	Legal status of the publishing organization shall be disclosed, for example, whether it is a privately-owned or public company, a not-for-profit organization or a charity.	Business Practices	Transparency	1
Cabell white	white	Sponsorship by professional associations and organizations, and government agencies is considered, but not required, in the evaluation process. Preference for inclusion in The Journal Whitelist is given to journals with such sponsorship.	Business Practices	Professional Standards	1
Cabell white	white	Methods of journal's finance and revenue sources should be clearly stated on the journal's web site, for example, author fees, subscriptions, reprints, institutional/organizational support, government subsidy, membership dues, advertising charges, fee based, etc.	Business Practices	Transparency	1
Cabell black	black	Authors are published several times in the same journal and/or issue.	Publishing, Archiving & Access	Ethics	1
Cabell black	black	The journal publishes not in accordance with their copyright or does not operate under a copyright license.	Publishing, Archiving & Access	Ethics	2
DOAJ	white	Displaying impact factors on a home page is strongly discouraged and DOAJ perceives this as an attempt to lure authors in a dishonest way.	Indexing & Metrics	Ethics	1
Cabell white	white	Any fees for reviewing and/or publishing in the journal must be clearly stated on the journal's web site in a place that is easy for potential authors to find prior to submitting their manuscripts for review. If there are no charges to authors, this should also be clearly indicated on the journal's web site.	Business Practices	Transparency	1
DOAJ	white	Every journal must display clearly on its web site information about any charges for an author to process or publish a paper. This includes article processing charges (APCs), submission charges, page charges, colour charges or any instance where money is required to complete the publication process. If a journal does not levy any charges then this too must be clearly stated.	Business Practices	Transparency	1
Cabell black	black	Little geographical diversity of board members and claim to be international.	Editorial Board & Services	Ethics	1
Cabell black	black	Multiple emails received from a journal in a short amount of time.	Business Practices	Professional Standards	2
Cabell black	black	The journal has been asked to quit sending emails and has not stopped.	Business Practices	Professional Standards	2
Cabell black	black	Emails from journals received by researchers who are clearly not in the field the journal covers.	Business Practices	Professional Standards	2
Cabell black	black	Emails received from a journal do not include the option to unsubscribe to future emails.	Business Practices	Professional Standards	2
Cabell black	black	Editors do not actually exist or are deceased.	Editorial Board & Services	Ethics	2
Beall	black	have concocted editorial boards (made up names),	Editorial Board & Services	Ethics	2
Cabell black	black	The owner/Editor of the journal or publisher falsely claims academic positions or qualifications.	Editorial Board & Services	Ethics	2
DOAJ	white	Information about the ownership and/or management of a journal shall be clearly indicated on the journal's website.	Business Practices	Transparency	1
DOAJ	white	ISSNs should be clearly displayed (separate for print and electronic).	Indexing & Metrics	Transparency	1
DOAJ	white	An 'Aims & Scope' statement should be included on the website and the readership clearly defined.	Policy	Transparency	1
DOAJ	white	We recommend that author guidelines include the following information: description of how to submit an article;	Policy	Transparency	1
Cabell white	white	Clear and detailed “Instructions for Authors” are present on the web site and easily located from the homepage.	Policy	Transparency	1
DOAJ	white	It must not contain information that might mislead readers or authors, including any attempt to mimic another journal/publisher’s site.	Business Practices	Ethics	3
Cabell black	black	Inadequate peer review (i.e., a single reader reviews submissions; peer reviewers read papers outside their field of study; etc.).	Peer-Review	Peer review & services	3
Beall	black	Evidence exists showing that the publisher does not really conduct a bona fide peer review.	Peer-Review	Peer review & services	3
Cabell black	black	Machine-generated or other "sting" abstracts or papers are accepted.	Peer-Review	Peer review & services	1
Cabell black	black	The publisher displays prominent statements that promise rapid publication and/or unusually quick peer review (less than 4 weeks).	Peer-Review	Peer review & services	1
Beall	black	The publisher displays prominent statements that promise rapid publication and/or unusually quick peer review.	Peer-Review	Peer review & services	1
Cabell black	black	The journal publishes papers presented at conferences without additional peer review.	Peer-Review	Peer review & services	3
Beall	black	The publisher sends spam requests for peer reviews to scholars unqualified to review submitted manuscripts, in the sense that the specialties of the invited reviewers do not match the papers sent to them.	Peer-Review	Peer review & services	2
Beall	black	The publisher asks the corresponding author for suggested reviewers and the publisher subsequently uses the suggested reviewers without sufficiently vetting their qualifications or authenticity. (This protocol also may allow authors to create faux online identities in order to review their own papers).	Peer-Review	Peer review & services	3
DOAJ	white	Having detailed and comprehensive guidelines for authors (Instructions for Authors) is a good way of helping potential contributors. A link to these guidelines must be clearly presented on the journal's homepage.	Policy	Transparency	1
Cabell white	white	Journals considered for inclusion are also subject to review of their editorial and peer review policies and processes. Only journals that utilize rigorous peer review will be considered for inclusion in The Journal Whitelist.	Peer-Review	Peer review & services	3
Beall	black	The publisher has an optional "fast-track" fee-based service for expedited peer review which appears to provide assured publication with little or no vetting.	Peer-Review	Peer review & services	1
Cabell white	white	Specific considerations include: Methods of article selection and/or invitation	Peer-Review	Peer review & services	3
Cabell white	white	Selectivity, as indicated by acceptance rates for submitted articles	Peer-Review	Peer review & services	2
Cabell white	white	Substantive Merit: Articles published in the journal must be professional and/or definitive	Peer-Review	Peer review & services	3
DOAJ	white	There should be a statement on what a journal will consider for publication including authorship criteria (e.g. not considering multiple submissions, redundant publications) to be included.	Policy	Transparency	1
DOAJ	white	We recommend that author guidelines include the following information: a contact email address.	Policy	Transparency	1
DOAJ	white	We recommend that author guidelines include the following information: Information about copyright (please note the importance of informing authors about whether the journal will be the copyright holder after publication of an article or if the copyright remains with the author(s). We strongly believe that authors should be informed about your copyright/licensing conditions before they submit the…	Policy	Transparency	1
Cabell white	white	A comprehensive written copyright and licensing policy must be clearly stated on the journal's web site.	Policy	Transparency	1
Cabell white	white	A comprehensive written open access licensing policy must be clearly stated on the journal's web site, if applicable.	Policy	Transparency	1
DOAJ	white	In all instances the journal web site must state clearly and precisely the terms of use and reuse that readers and authors have when they submit an article or use the published content, particularly if you are not using a Creative Commons license. This is a way of showing that you are sharing your published material to support a greater global exchange of knowledge. It is also a way of protecting…	Policy	Transparency	1
Cabell white	white	Journals shall state their advertising policy, if relevant, including what types of ads will be considered, who makes decisions regarding accepting ads and whether they are linked to content or reader behavior (online only) or are displayed at random.	Policy	Transparency	1
DOAJ	white	Articles should be arranged in to Tables of Contents and there should be Search/Browse features to allow users to search and browse for articles.	Website	Professional Standards	1
Cabell white	white	This process, as well as any policies related to the journal's peer review procedures, must be clearly described on the journal's web site.	Policy	Transparency	1
Cabell black	black	Have board members who are prominent researchers but exempt them from any contribution to the journal except the use of their names and/or photographs.	Editorial Board & Services	Ethics	2
Beall	black	name scholars on their editorial board without their knowledge or permission or have board members who are prominent researchers but exempt them from any contributions to the journal except the use of their names and/or photographs.	Editorial Board & Services	Ethics	2
Cabell black	black	The founder of the publishing company is the editor of all of the journals published by said company.	Business Practices	Professional Standards	2
DOAJ	white	We recommend that author guidelines include the following information: the plagiarism policy	Policy	Transparency	1
Cabell black	black	The author must pay APC or publication fee before submitting the article (specifically calls the fee a publication fee, not a submission fee).	Business Practices	Professional Standards	2
Cabell black	black	The journal offers options for researchers to prepay APCs for future articles.	Business Practices	Professional Standards	1
Cabell white	white	Comprehensive written editorial policies must be clearly stated on the journal's web site.	Policy	Transparency	1
Cabell white	white	Comprehensive written publication ethics policies regarding research misconduct, conflicts of interest, and malpractice must be clearly stated on the journal's web site.	Policy	Transparency	1
DOAJ	white	We recommend that author guidelines include the following information: A description of the quality control processes	Policy	Transparency	1
DOAJ	white	The Journal name shall be unique and not be one that is easily confused with another journal or that might mislead potential authors and readers about the Journal's origin or association with other journals.	Business Practices	Ethics	2
Cabell white	white	A comprehensive written article retraction/correction policy must be clearly stated on the journal's web site.	Policy	Transparency	1
Cabell white	white	Integrity: Articles published in the journal must be sufficiently protected from unauthorized modifications or falsifications.	Publishing, Archiving & Access	Peer review & services	3
Cabell white	white	Specific considerations include: Publication history of the journal	Publishing, Archiving & Access	Professional Standards	3
Cabell white	white	The way(s) in which the journal and individual articles are available to readers and whether there are associated subscription or pay per view fees must be stated	Publishing, Archiving & Access	Transparency	1
Cabell black	black	The Editor publishes research in his own journal.	Publishing, Archiving & Access	Professional Standards	1
Cabell black	black	The journal includes scholars on an editorial board without their knowledge or permission.	Editorial Board & Services	Ethics	2
Beall	black	The publisher makes unauthorized use of licensed images on their website, taken from the open web, without permission or licensing from the copyright owners.	Website	Ethics	2
DOAJ	white	All articles must have a Publication Date.	Publishing, Archiving & Access	Transparency	1
Cabell white	white	The full names and affiliations of the journal's editors must be provided on the journal's web site as well as contact information for the editorial office.	Editorial Board & Services	Transparency	1
DOAJ	white	DOAJ believes that displaying clear and up-to-date information about the journal's editors and editorial board increases the trustworthiness and credibility of the journal. A site user must be able to find and contact the editor or members of the editorial board if they need to. A link to the Editorial Board must be displayed prominently on the journal's home page.	Editorial Board & Services	Transparency	1
DOAJ	white	The following information must be made available on the Editorial Board page: the name and affiliation of the editorial board members. The page must be up-to-date.	Editorial Board & Services	Transparency	1
Cabell black	black	No subscribers / nobody uses the journal.	Publishing, Archiving & Access	Professional Standards	2
DOAJ	white	Level: the primary target group should be researchers.	Publishing, Archiving & Access	Professional Standards	2
Cabell white	white	The audience for all publications indexed in The Journal Whitelist includes academics, administrators, business persons, counselors, librarians, practicing teachers, and/or practitioners	Publishing, Archiving & Access	Professional Standards	2
DOAJ	white	Journals shall provide the full names and affiliations of the journal's editors on the journal's website as well as contact information for the editorial office, including a full address.	Editorial Board & Services	Transparency	1
DOAJ	white	The full names and affiliations of the journal's editorial board or other governing body shall be provided on the journal's website.	Editorial Board & Services	Transparency	1
DOAJ	white	Journal content must be clearly marked as whether peer reviewed or not. Peer review is defined as obtaining advice on individual manuscripts from reviewers expert in the field who are not part of the journal's editorial staff.	Peer-Review	Transparency	1
Cabell white	white	Specific considerations include: Opportunity for authors to receive comments made by reviewers	Peer-Review	Transparency	2
DOAJ	white	A journal's website, including the text that it contains, shall demonstrate that care has been taken to ensure high ethical and professional standards.	Website	Professional Standards	1
DOAJ	white	This process, as well as any policies related to the journal's peer review procedures, shall be clearly described on the journal's Web site, including the method of peer review used.	Peer-Review	Transparency	1
DOAJ	white	Publishers shall not use organizational or journal names that would mislead potential authors and editors about the nature of the journal's owner.	Business Practices	Ethics	3
